# Supplementary material for: Composition, mineralization potential and release risk of nitrogen in the sediments of Keluke Lake, a Tibetan Plateau freshwater lake in China
Source: R Soc Open Sci. 2018 Sep 26;5(9):180612. doi: 10.1098/rsos.180612 (PMC6170536; doi:10.1098/rsos.180612)
Supplement: Supporting Data 1 [file rsos180612supp1.xlsx]

## Sheet: Contents of EN,HN,RN and TN
sampling sites	EN	HN	RN	TN	(mg∙kg-1)
1	403.492	2086.97	933.458	3423.92
2	353.694	2585.64	1447.06	4386.39
3	278.514	1661.17	907.946	2847.63
4	628.287	2477.76	1671.02	4777.07
5	259.233	2355.94	797.722	3412.9
6	330.174	2642.58	1020	3992.75
7	245.108	1952.35	569.051	2766.51
8	325.011	2898.31	1275.21	4498.53
9	115.85	898.356	281.545	1295.75
10	307.543	1570.07	648.75	2526.37
11	332.578	1644.77	617.278	2594.63
12	292.467	2369.67	1494.69	4156.82
13	435.516	3342.26	2151.45	5929.23
14	213.04	1891.64	1014.24	3118.92
15	649.563	3482.97	2019.15	6151.69
16	342.735	2451.88	1296.11	4090.73
17	176.015	2245.72	1063.86	3485.6
18	246.098	2149.89	916.404	3312.39

## Sheet: Contents of EN forms
Sampling sites	E-NH4+-N	E-NO3--N	SON	(mg∙kg-1)
1	211.769	43.6922	148.031
2	170.563	40.8342	142.297
3	172.931	20.6376	84.9459
4	391.779	49.1709	187.337
5	123.506	77.8929	57.834
6	118.19	56.8994	155.085
7	93.1203	49.7854	102.203
8	84.733	42.643	197.635
9	70.6497	14.116	31.0839
10	225.465	11.2315	70.8462
11	256.55	30.6789	45.3488
12	103.843	59.5175	129.106
13	200.399	102.052	133.065
14	104.687	52.6983	55.6542
15	338.641	91.2272	219.695
16	133.417	59.949	149.369
17	63.4748	53.7211	58.8195
18	95.1891	72.2315	78.677

## Sheet: Contents of HN forms
Sampling sites	HAN	AAN	ASN	HUN	(mg∙kg-1)
1	930.254	803.907	74.1514	352.813
2	1308.97	880.097	57.9122	396.572
3	785.83	456.39	35.3663	418.95
4	1101.43	821.997	43.1888	554.335
5	1035.09	771.978	27.3708	548.87
6	1230.3	755.431	48.1168	656.843
7	830.771	827.278	68.3977	294.303
8	1353.42	916.559	78.0424	628.323
9	417.427	243.211	19.616	237.719
10	515.553	578.811	30.919	475.708
11	866.747	495.58	49.8499	282.447
12	1219.65	717.826	62.9797	432.191
13	1663.36	1065.11	95.9942	613.797
14	719.338	639.175	54.1352	533.127
15	1824.05	965.288	104.58	693.634
16	1282.1	836.464	80.1949	333.323
17	989.424	708.759	56.2137	547.541
18	930.919	684.99	46.3293	533.982

## Sheet: IN changes in incubation
NH4+-N	0d	1d	3d	5d	7d	9d	12d	15d	(mg∙kg-1)
1	211.769	352.42	428.937	491.147	528.585	546.548	552.553	548.883
2	170.563	397.599	554.675	617.714	701.508	705.891	755.576	780.191
3	172.931	237.892	276.662	295.856	312.041	321.245	320.359	309.954
4	391.779	524.27	614.268	655.58	692.715	699.972	707.041	714.904
5	123.506	222.706	301.906	423.558	502.146	518.233	521.448	558.694
7	118.19	260.959	387.768	616.176	662.04	714.002	717.048	743.191
8	93.1203	237.533	321.357	368.167	429.633	440.055	478.967	484.435
10	84.733	334.798	585.72	638.496	742.681	734.793	768.213	795.986
12	70.6497	92.3764	111.491	128.586	137.629	141.801	143.356	138.479
13	225.465	327.507	368.949	393.415	406.846	411.82	409.691	409.615
14	256.55	299.375	318.257	343.699	362.275	382.002	398.674	407.512
15	103.843	224.83	302.528	375.886	413.971	455.798	477.017	460.171
16	200.399	431.403	561.512	660.486	735.556	801.343	874.084	916.174
19	104.687	201.045	264.395	327.409	373.957	381.489	388.292	386.722
20	338.641	556.062	707.538	817.469	937.878	1060.11	1108.65	1090
22	133.417	290.222	361.783	438.529	497.809	563.12	608.017	586.62
23	63.4748	174.036	247.997	298.456	334.68	355.731	376.527	380.871
24	95.1891	233.789	335.786	402.927	459.439	493.68	489.691	476.162
NO3--N	0d	1d	3d	5d	7d	9d	12d	15d
1	43.6922	45.8459	29.5906	18.9835	20.7956	18.4145	18.9788	17.3942
2	40.8342	53.564	43.5731	22.3079	38.4131	32.7904	25.3531	32.0122
3	20.6376	17.1465	11.841	13.0528	10.7762	14.7246	11.1126	11.0831
4	49.1709	52.4861	22.7643	21.2488	19.8918	19.1335	14.7261	16.0045
5	77.8929	76.656	70.1224	70.2131	38.0923	40.0912	31.8668	33.0874
6	35.2282	31.5586	12.2989	12.607	12.9095	11.8404	11.997	33.5562
7	56.8994	83.8131	54.7642	37.4526	37.2334	32.3172	33.9879	25.0823
8	49.7854	66.033	22.3224	30.3463	25.6801	21.1023	21.4145	25.3481
9	28.8261	29.3018	23.8231	18.0714	17.0093	18.6714	14.116	17.3052
10	42.643	54.1845	41.3139	25.2064	47.6819	35.8356	36.1206	38.8705
11	9.10208	40.0472	22.6182	18.3614	15.3318	16.9897	12.7531	27.6276
12	14.116	10.6287	2.27734	1.67055	1.30366	1.9736	1.66905	1.42892
13	11.2315	16.2418	12.9258	13.5048	9.25517	9.10937	10.5885	10.618
14	30.6789	26.4224	9.71326	6.52414	6.83066	7.43448	4.40132	5.95391
15	59.5175	74.6371	28.3866	27.6166	29.7776	28.5441	25.6593	22.3068
16	102.052	106.367	85.4634	33.6878	34.7761	31.2414	30.6743	20.9536
17	71.3353	88.3653	33.2309	22.9287	14.2635	25.6516	10.773	15.939
18	93.9595	98.9278	72.3869	63.6169	42.0381	30.9687	21.7085	24.1338
19	52.6983	44.2376	27.9382	16.6922	18.3614	17.4605	16.094	15.9422
20	91.2272	132.492	115.783	54.5153	76.3325	59.5086	47.5253	50.8555
21	92.524	81.5542	44.6292	12.894	13.3597	13.9628	13.8152	17.9103
22	59.949	63.7266	48.4048	38.931	24.1326	28.5199	26.0979	24.7261
23	53.7211	60.3343	23.2254	15.0199	17.5965	17.6035	21.6976	22.9207
24	72.2315	71.3516	27.6088	24.2742	28.6701	26.3065	26.5454	23.0874

## Sheet: ON changes in incubation
SON	0d	1d	3d	5d	7d	9d	12d	15d	(mg∙kg-1)
1	148.031	202.031	207.711	190.695	170.57	165.112	169.895	173.997
2	142.297	175.248	181.97	189.691	213.323	248.456	199.229	190.618
3	84.9459	125.064	121.998	131.708	127.888	114.267	116.925	134.903
4	187.337	209.9	161.007	130.753	117.084	144.182	193.235	191.025
5	57.834	166.922	154.365	159.825	135.299	124.825	128.77	111.6
7	155.085	171.962	170.277	147.886	121.134	110.571	107.105	98.8867
8	102.203	124.539	177.564	186.753	143.586	140.399	105.512	122.753
10	197.635	201.992	191.541	212.747	127.706	161.929	147.722	133.112
12	31.0839	59.8088	58.1709	52.5188	48.7419	44.2821	43.8827	46.5211
13	70.8462	107.566	111.924	100.557	96.676	98.9124	97.0322	92.8667
14	45.3488	91.2722	127.431	121.134	83.0438	68.1102	64.269	55.8174
15	129.106	143.272	183.444	150.283	145.47	132.637	123.166	110.463
16	133.065	198.115	204.288	198.115	186.74	148.508	103.317	75.1113
19	55.6542	125.85	131.841	138.478	107.665	104.425	100.028	98.6068
20	219.695	274.403	275.248	279.36	244.646	218.603	191.677	178.032
22	149.369	167.115	151.032	159.94	158.337	133.451	120.581	131.601
23	58.8195	153.238	152.588	114.254	87.8455	103.308	157.256	138.409
24	78.677	92.2001	83.2762	80.6564	69.1348	80.2912	82.5734	101.135
	113.724	155.028	158.093	152.52	132.494	130.126	125.121	121.414
H-ON	0d	1d	3d	5d	7d	9d	12d	15d
1	2086.97	1921.3	1892.04	1860.53	1846.46	1831.25	1816.54	1811.53
2	2585.64	2283.31	2165.14	2119.78	2026.95	1987.68	1953.43	1919
3	1661.17	1526.2	1449.56	1391.79	1368.78	1350.94	1335.99	1323.61
4	2477.76	2323.06	2247.32	2206.94	2172.98	2128.32	2081.38	2080.72
5	2355.94	2151.12	2070.12	2000.16	1946.5	1923.39	1906.3	1904.17
7	2642.58	2442.58	2289.3	2163.16	2100.29	2075.32	2059.57	2053.22
8	1952.35	1807.9	1720.45	1668.83	1595.5	1564.99	1559.01	1549.1
10	2898.31	2635.31	2482.26	2440.28	2289.53	2190.44	2178.44	2178.44
12	898.356	833.068	830.419	825.641	835.859	822.288	805.256	816.954
13	1570.07	1428.88	1412.07	1409.77	1404.11	1401.14	1409.59	1395.92
14	1644.77	1584.57	1542.39	1525.64	1505.59	1504.39	1498.47	1490.73
15	2369.67	2248.22	2202.26	2160.82	2115.55	2110.78	2070.86	2041.88
16	3342.26	3092.32	3008.95	2909.81	2867.63	2806.8	2804.01	2808.28
19	1891.64	1784.07	1702.22	1678.59	1656.31	1635.35	1626.78	1614.25
20	3482.97	3201.81	2988.2	2895.93	2829.12	2814.24	2793.86	2775.85
22	2451.88	2283.86	2209.4	2137.64	2090.94	2060.45	2030.96	1999.21
23	2245.72	2013.97	1962.45	1920.34	1909.14	1869.56	1865.33	1850.29
24	2149.89	2038.21	1976.29	1914.67	1867.61	1818.14	1809.55	1807.7
RON	0d	1d	3d	5d	7d	9d	12d	15d
1	933.458	928.792	928.057	930.683	907.605	905.345	904.8	903.2
2	1447.06	1479.4	1443.6	1444.03	1409.06	1429.23	1428.6	1427
3	907.946	974.5	952.238	992.748	935.276	940.653	938.2	937.5
4	1671.02	1622.74	1687.79	1603.22	1633.34	1621.77	1620.6	1619.8
5	797.722	789.522	772.322	785.528	773.005	747.381	745.8	746.2
7	1020	1024.59	1024.72	994.033	1024.72	1016.21	1016.3	1015.9
8	569.051	543.966	551.133	533.112	547.761	528.31	530.4	529.8
10	1275.21	1210.89	1227.68	1253.18	1243.29	1233.47	1232.5	1233.1
12	281.545	280.061	222.246	256.557	277.917	289.267	286.9	285.8
13	648.75	675.03	630.506	629.854	640.176	655.265	653.2	652.8
14	617.278	618.549	640.307	628.735	626.341	614.224	613.2	610.7
15	1494.69	1467.4	1452.15	1425.27	1479.58	1462.29	1457.2	1450.8
16	2151.45	2155.13	2102.3	2089.03	2094.34	2103.63	2102.1	2090.2
19	1014.24	998.376	995.333	991.599	963.919	1008.99	1004.2	1003.6
20	2019.15	2010.83	2039.32	2047.53	2014.03	2006.35	2005.8	2004.2
22	1296.11	1286.86	1248.44	1228.38	1229.06	1227.55	1226.3	1225.1
23	1063.86	1084.87	1079.27	1089.95	1082.01	1063.69	1057.4	1055.4
24	916.404	891.282	892.18	885.547	898.023	895.461	890.8	888.3

## Sheet: TP and release flux of P
	X	Y	TP(mg∙kg-1)	F (mg∙d-1∙m-2)
K1	96.9016	37.3159	859.521	0.000710128
K2	96.8862	37.2858	367.645	0.00139663
K3	96.8507	37.3204	378.884	0.000340159
K4	96.8525	37.3285	377.314	0.000429943
K5	96.8615	37.2742	651.218	-7.11245e-05
K6	96.8727	37.2686	559.663	0.000967372
K7	96.8529	37.2507	627.081	0.000715955
K8	96.8822	37.243	577.624	0.000322457
K9	96.9144	37.2624	283.303	0.000752401
K10	96.9062	37.285	366.798	7.10398e-05
K11	96.9327	37.2884	610.803	0.000718648
K12	96.9487	37.2969	657.154	0.00222639
K13	96.9324	37.3008	597.28	-0.00021168
K14	96.9022	37.3052	759.682	0.00057379
F,the release flux of P on the water-sediment interface
