# Supplementary material for: Composition, mineralization potential and release risk of nitrogen in the sediments of Keluke Lake, a Tibetan Plateau freshwater lake in China
Source: R Soc Open Sci. 2018 Sep 26;5(9):180612. doi: 10.1098/rsos.180612 (PMC6170536; doi:10.1098/rsos.180612)
Supplement: Supporting Data 2 [file rsos180612supp2.xlsx]

## Sheet: TP and release flux of P
	X	Y	TP(mg∙kg-1)	F (mg∙d-1∙m-2)
K1	96.9016	37.3159	859.521	0.000710128
K2	96.8862	37.2858	367.645	0.00139663
K3	96.8507	37.3204	378.884	0.000340159
K4	96.8525	37.3285	377.314	0.000429943
K5	96.8615	37.2742	651.218	-7.11245e-05
K6	96.8727	37.2686	559.663	0.000967372
K7	96.8529	37.2507	627.081	0.000715955
K8	96.8822	37.243	577.624	0.000322457
K9	96.9144	37.2624	283.303	0.000752401
K10	96.9062	37.285	366.798	7.10398e-05
K11	96.9327	37.2884	610.803	0.000718648
K12	96.9487	37.2969	657.154	0.00222639
K13	96.9324	37.3008	597.28	-0.00021168
K14	96.9022	37.3052	759.682	0.00057379
F,the release flux of P on the water-sediment interface
